# Supplementary material for: Mitochondrial protein carboxyl-terminal alanine-threonine tailing promotes human glioblastoma growth by regulating mitochondrial function
Source: eLife. 2026 Jan 29;13:RP99438. doi: 10.7554/eLife.99438 (PMC12854676; doi:10.7554/eLife.99438)
Supplement: Figure 1—source data 2. [file elife-99438-fig1-data2.zip]

Archive with 35 entries (34 files):
- Figure 1-source data 2/
- Figure 1-source data 2/Figure 1B NEMF.jpeg
- __MACOSX/Figure 1-source data 2/._Figure 1B NEMF.jpeg
- Figure 1-source data 2/Figure 1C anisomycin anti actin; 2024-05-03 11h01m37s.tif
- __MACOSX/Figure 1-source data 2/._Figure 1C anisomycin anti actin; 2024-05-03 11h01m37s.tif
- Figure 1-source data 2/Figure 1C anisomycin anti flag; 2025-05-15 13h09m25s.tif
- __MACOSX/Figure 1-source data 2/._Figure 1C anisomycin anti flag; 2025-05-15 13h09m25s.tif
- Figure 1-source data 2/.DS_Store
- __MACOSX/Figure 1-source data 2/._.DS_Store
- Figure 1-source data 2/Figure 1B ATP5a.jpeg
- __MACOSX/Figure 1-source data 2/._Figure 1B ATP5a.jpeg
- Figure 1-source data 2/Figure 1D GSC anti GAPDH; Ting 2023-02-16 16h15m15s.tif
- __MACOSX/Figure 1-source data 2/._Figure 1D GSC anti GAPDH; Ting 2023-02-16 16h15m15s.tif
- Figure 1-source data 2/Figure 1D NHA anti gapdh; SF anti gapdh; 2024-09-19 11h50m16s.tif
- __MACOSX/Figure 1-source data 2/._Figure 1D NHA anti gapdh; SF anti gapdh; 2024-09-19 11h50m16s.tif
- Figure 1-source data 2/Figure 1B NDUS3.jpeg
- __MACOSX/Figure 1-source data 2/._Figure 1B NDUS3.jpeg
- Figure 1-source data 2/Figure 1D GSC anti atp5a; Ting 2023-02-16 16h24m26s.tif
- __MACOSX/Figure 1-source data 2/._Figure 1D GSC anti atp5a; Ting 2023-02-16 16h24m26s.tif
- Figure 1-source data 2/Figure 1C sgNEMF anti flag; Cycloheximide anti flag; 2025-03-10 13h02m36s.tif
- __MACOSX/Figure 1-source data 2/._Figure 1C sgNEMF anti flag; Cycloheximide anti flag; 2025-03-10 13h02m36s.tif
- Figure 1-source data 2/Figure 1D SF anti atp5a; 2024-09-19 11h31m26s.tif
- __MACOSX/Figure 1-source data 2/._Figure 1D SF anti atp5a; 2024-09-19 11h31m26s.tif
- Figure 1-source data 2/Figure 1B ANKZF1.jpeg
- __MACOSX/Figure 1-source data 2/._Figure 1B ANKZF1.jpeg
- Figure 1-source data 2/Figure 1B ACTIN.jpeg
- __MACOSX/Figure 1-source data 2/._Figure 1B ACTIN.jpeg
- Figure 1-source data 2/Figure 1C sgNEMF anti actin; cycloheximide anti actin; 2025-03-10 12h57m45s.tif
- __MACOSX/Figure 1-source data 2/._Figure 1C sgNEMF anti actin; cycloheximide anti actin; 2025-03-10 12h57m45s.tif
- Figure 1-source data 2/Figure 1D SVG anti atp5a, GAPDH; Ting 2021-12-16 11h46m29s.tif
- __MACOSX/Figure 1-source data 2/._Figure 1D SVG anti atp5a, GAPDH; Ting 2021-12-16 11h46m29s.tif
- Figure 1-source data 2/Figure 1D NHA anti atp5a; 2025-05-15 13h04m43s.tif
- __MACOSX/Figure 1-source data 2/._Figure 1D NHA anti atp5a; 2025-05-15 13h04m43s.tif
- Figure 1-source data 2/Figure 1B COX4.jpeg
- __MACOSX/Figure 1-source data 2/._Figure 1B COX4.jpeg
