# Supplementary material for: Mitochondrial protein carboxyl-terminal alanine-threonine tailing promotes human glioblastoma growth by regulating mitochondrial function
Source: eLife. 2026 Jan 29;13:RP99438. doi: 10.7554/eLife.99438 (PMC12854676; doi:10.7554/eLife.99438)
Supplement: Figure 1—figure supplement 1—source data 2. [file elife-99438-fig1-figsupp1-data2.zip]

Archive with 21 entries (20 files):
- Figure 1-Figure supplement 1-source data 2/
- Figure 1-Figure supplement 1-source data 2/.DS_Store
- __MACOSX/Figure 1-Figure supplement 1-source data 2/._.DS_Store
- Figure 1-Figure supplement 1-source data 2/Figure S1C anti PELO and VCP; 2023-06-20 12h17m01s.tif
- __MACOSX/Figure 1-Figure supplement 1-source data 2/._Figure S1C anti PELO and VCP; 2023-06-20 12h17m01s.tif
- Figure 1-Figure supplement 1-source data 2/Figure S1C anti ANKZF1; Ting 2023-06-20 12h32m42s.tif
- __MACOSX/Figure 1-Figure supplement 1-source data 2/._Figure S1C anti ANKZF1; Ting 2023-06-20 12h32m42s.tif
- Figure 1-Figure supplement 1-source data 2/Figure S1C anti GAPDH; Ting 2023-06-20 12h18m13s.tif
- __MACOSX/Figure 1-Figure supplement 1-source data 2/._Figure S1C anti GAPDH; Ting 2023-06-20 12h18m13s.tif
- Figure 1-Figure supplement 1-source data 2/Figure S1C anti ASCC2; 2025-04-30 13h02m20s.tif
- __MACOSX/Figure 1-Figure supplement 1-source data 2/._Figure S1C anti ASCC2; 2025-04-30 13h02m20s.tif
- Figure 1-Figure supplement 1-source data 2/Figure S1C anti ACTIN; 2025-04-30 13h04m01s.tif
- __MACOSX/Figure 1-Figure supplement 1-source data 2/._Figure S1C anti ACTIN; 2025-04-30 13h04m01s.tif
- Figure 1-Figure supplement 1-source data 2/Figure S1C anti NEMF; 2025-05-01 12h54m56s.tif
- __MACOSX/Figure 1-Figure supplement 1-source data 2/._Figure S1C anti NEMF; 2025-05-01 12h54m56s.tif
- Figure 1-Figure supplement 1-source data 2/Figure S1C anti ZNF598; 2025-05-01 12h54m11s.tif
- __MACOSX/Figure 1-Figure supplement 1-source data 2/._Figure S1C anti ZNF598; 2025-05-01 12h54m11s.tif
- Figure 1-Figure supplement 1-source data 2/Figure S1C anti ABCE1; 2025-05-01 12h54m33s.tif
- __MACOSX/Figure 1-Figure supplement 1-source data 2/._Figure S1C anti ABCE1; 2025-05-01 12h54m33s.tif
- Figure 1-Figure supplement 1-source data 2/Figure S1C anti ASCC3; Ting 2023-06-20 12h18m13s.jpg
- __MACOSX/Figure 1-Figure supplement 1-source data 2/._Figure S1C anti ASCC3; Ting 2023-06-20 12h18m13s.jpg
