# Supplementary material for: Mitochondrial protein carboxyl-terminal alanine-threonine tailing promotes human glioblastoma growth by regulating mitochondrial function
Source: eLife. 2026 Jan 29;13:RP99438. doi: 10.7554/eLife.99438 (PMC12854676; doi:10.7554/eLife.99438)
Supplement: Figure 1—figure supplement 2—source data 2. [file elife-99438-fig1-figsupp2-data2.zip]

Archive with 15 entries (14 files):
- Figure 1-Figure supplement 2-source data 2/
- Figure 1-Figure supplement 2-source data 2/Figure S2E GS anti actin; 2025-01-16 13h17m38s.tif
- __MACOSX/Figure 1-Figure supplement 2-source data 2/._Figure S2E GS anti actin; 2025-01-16 13h17m38s.tif
- Figure 1-Figure supplement 2-source data 2/Figure S2A anti ATP5a short; 2026-01-06 13h55m27s.tif
- __MACOSX/Figure 1-Figure supplement 2-source data 2/._Figure S2A anti ATP5a short; 2026-01-06 13h55m27s.tif
- Figure 1-Figure supplement 2-source data 2/Figure S2E GS anti flag; 2025-01-16 13h04m44s.tif
- __MACOSX/Figure 1-Figure supplement 2-source data 2/._Figure S2E GS anti flag; 2025-01-16 13h04m44s.tif
- Figure 1-Figure supplement 2-source data 2/Figure S2B anti ATP5a, Actin; 2025-12-31 15h27m46s.tif
- __MACOSX/Figure 1-Figure supplement 2-source data 2/._Figure S2B anti ATP5a, Actin; 2025-12-31 15h27m46s.tif
- Figure 1-Figure supplement 2-source data 2/Figure S2A anti GAPDH long; 2025-12-31 15h27m46s.tif
- __MACOSX/Figure 1-Figure supplement 2-source data 2/._Figure S2A anti GAPDH long; 2025-12-31 15h27m46s.tif
- Figure 1-Figure supplement 2-source data 2/Figure S2A anti ATP5a long; 2026-01-06 13h54m56s.tif
- __MACOSX/Figure 1-Figure supplement 2-source data 2/._Figure S2A anti ATP5a long; 2026-01-06 13h54m56s.tif
- Figure 1-Figure supplement 2-source data 2/Figure S2A anti GAPDH short; 2025-12-31 15h25m39s.tif
- __MACOSX/Figure 1-Figure supplement 2-source data 2/._Figure S2A anti GAPDH short; 2025-12-31 15h25m39s.tif
