# Supplementary material for: Mitochondrial protein carboxyl-terminal alanine-threonine tailing promotes human glioblastoma growth by regulating mitochondrial function
Source: eLife. 2026 Jan 29;13:RP99438. doi: 10.7554/eLife.99438 (PMC12854676; doi:10.7554/eLife.99438)
Supplement: Figure 2—source data 2. [file elife-99438-fig2-data2.zip]

Archive with 13 entries (12 files):
- Figure 2-source data 2/
- Figure 2-source data 2/Figure 2F anti actin; 2024-06-19 12h12m13s.tif
- __MACOSX/Figure 2-source data 2/._Figure 2F anti actin; 2024-06-19 12h12m13s.tif
- Figure 2-source data 2/Figure 2F anti nemf; 2024-06-10 15h05m49s.tif
- __MACOSX/Figure 2-source data 2/._Figure 2F anti nemf; 2024-06-10 15h05m49s.tif
- Figure 2-source data 2/Figure 2F anti atp5a; 2024-06-19 11h38m57s.tif
- __MACOSX/Figure 2-source data 2/._Figure 2F anti atp5a; 2024-06-19 11h38m57s.tif
- Figure 2-source data 2/Figure 2H SF anti atp5a; 2024-03-14 13h12m30s.tif
- __MACOSX/Figure 2-source data 2/._Figure 2H SF anti atp5a; 2024-03-14 13h12m30s.tif
- Figure 2-source data 2/Figure 2F anti ankzf1; 2024-06-10 15h04m10s.tif
- __MACOSX/Figure 2-source data 2/._Figure 2F anti ankzf1; 2024-06-10 15h04m10s.tif
- Figure 2-source data 2/Figure 2H SF anti flag; 2024-03-14 13h01m53s.tif
- __MACOSX/Figure 2-source data 2/._Figure 2H SF anti flag; 2024-03-14 13h01m53s.tif
