# Supplementary material for: Mitochondrial protein carboxyl-terminal alanine-threonine tailing promotes human glioblastoma growth by regulating mitochondrial function
Source: eLife. 2026 Jan 29;13:RP99438. doi: 10.7554/eLife.99438 (PMC12854676; doi:10.7554/eLife.99438)
Supplement: Figure 2—figure supplement 1—source data 2. [file elife-99438-fig2-figsupp1-data2.zip]

Archive with 5 entries (4 files):
- Figure 2-Figure supplement 1-source data 2/
- Figure 2-Figure supplement 1-source data 2/Figure S4D anti actin; 2024-04-01 12h43m49s.tif
- __MACOSX/Figure 2-Figure supplement 1-source data 2/._Figure S4D anti actin; 2024-04-01 12h43m49s.tif
- Figure 2-Figure supplement 1-source data 2/Figure S4D anti nemf; anti ankzf1; 2024-03-29 13h06m17s.tif
- __MACOSX/Figure 2-Figure supplement 1-source data 2/._Figure S4D anti nemf; anti ankzf1; 2024-03-29 13h06m17s.tif
