# Supplementary material for: Mitochondrial protein carboxyl-terminal alanine-threonine tailing promotes human glioblastoma growth by regulating mitochondrial function
Source: eLife. 2026 Jan 29;13:RP99438. doi: 10.7554/eLife.99438 (PMC12854676; doi:10.7554/eLife.99438)
Supplement: Figure 3—source data 2. [file elife-99438-fig3-data2.zip]

Archive with 5 entries (4 files):
- Figure 3_source data 2/
- Figure 3_source data 2/Figure 3M anti ant; 2024-03-29 12h58m38s.tif
- __MACOSX/Figure 3_source data 2/._Figure 3M anti ant; 2024-03-29 12h58m38s.tif
- Figure 3_source data 2/Figure 3M anti atp5a; 2024-04-01 13h03m52s.tif
- __MACOSX/Figure 3_source data 2/._Figure 3M anti atp5a; 2024-04-01 13h03m52s.tif
