# Supplementary material for: Mitochondrial protein carboxyl-terminal alanine-threonine tailing promotes human glioblastoma growth by regulating mitochondrial function
Source: eLife. 2026 Jan 29;13:RP99438. doi: 10.7554/eLife.99438 (PMC12854676; doi:10.7554/eLife.99438)
Supplement: Figure 3—figure supplement 2—source data 2. [file elife-99438-fig3-figsupp2-data2.zip]

Archive with 13 entries (12 files):
- Figure 3-Figure supplement 2-source data 2/
- Figure 3-Figure supplement 2-source data 2/Figure S6C anti ATP5a; 2024-03-21 13h39m40s.tif
- __MACOSX/Figure 3-Figure supplement 2-source data 2/._Figure S6C anti ATP5a; 2024-03-21 13h39m40s.tif
- Figure 3-Figure supplement 2-source data 2/Figure S6C anti cypd; 2024-03-15 12h13m36s.tif
- __MACOSX/Figure 3-Figure supplement 2-source data 2/._Figure S6C anti cypd; 2024-03-15 12h13m36s.tif
- Figure 3-Figure supplement 2-source data 2/Figure S6D anti atp5a; 2024-03-18 13h29m36s.tif
- __MACOSX/Figure 3-Figure supplement 2-source data 2/._Figure S6D anti atp5a; 2024-03-18 13h29m36s.tif
- Figure 3-Figure supplement 2-source data 2/Figure S6D anti cypd; 2024-03-15 12h16m04s.tif
- __MACOSX/Figure 3-Figure supplement 2-source data 2/._Figure S6D anti cypd; 2024-03-15 12h16m04s.tif
- Figure 3-Figure supplement 2-source data 2/Figure S6D anti tom20; 2024-03-18 13h28m47s.tif
- __MACOSX/Figure 3-Figure supplement 2-source data 2/._Figure S6D anti tom20; 2024-03-18 13h28m47s.tif
- Figure 3-Figure supplement 2-source data 2/Figure S6C anti ant; 2024-04-01 13h13m14s.tif
- __MACOSX/Figure 3-Figure supplement 2-source data 2/._Figure S6C anti ant; 2024-04-01 13h13m14s.tif
