# Supplementary material for: Mitochondrial protein carboxyl-terminal alanine-threonine tailing promotes human glioblastoma growth by regulating mitochondrial function
Source: eLife. 2026 Jan 29;13:RP99438. doi: 10.7554/eLife.99438 (PMC12854676; doi:10.7554/eLife.99438)
Supplement: Figure 4—figure supplement 2—source data 2. [file elife-99438-fig4-figsupp2-data2.zip]

Archive with 9 entries (8 files):
- Figure 4-Figure supplement 2-source data 2/
- Figure 4-Figure supplement 2-source data 2/Figure S8C anti GAPDH; Ting 2023-04-06 11h34m41s.tif
- __MACOSX/Figure 4-Figure supplement 2-source data 2/._Figure S8C anti GAPDH; Ting 2023-04-06 11h34m41s.tif
- Figure 4-Figure supplement 2-source data 2/Figure S8C anti PARP; Ting 2023-04-13 13h42m59s.tif
- __MACOSX/Figure 4-Figure supplement 2-source data 2/._Figure S8C anti PARP; Ting 2023-04-13 13h42m59s.tif
- Figure 4-Figure supplement 2-source data 2/Figure S8C anti ACTIN; Ting 2023-07-06 10h01m21s.tif
- __MACOSX/Figure 4-Figure supplement 2-source data 2/._Figure S8C anti ACTIN; Ting 2023-07-06 10h01m21s.tif
- Figure 4-Figure supplement 2-source data 2/Figure S8C anti PARP (2); Ting 2023-07-06 10h00m45s.tif
- __MACOSX/Figure 4-Figure supplement 2-source data 2/._Figure S8C anti PARP (2); Ting 2023-07-06 10h00m45s.tif
