# Supplementary material for: Mitochondrial protein carboxyl-terminal alanine-threonine tailing promotes human glioblastoma growth by regulating mitochondrial function
Source: eLife. 2026 Jan 29;13:RP99438. doi: 10.7554/eLife.99438 (PMC12854676; doi:10.7554/eLife.99438)
Supplement: Figure 5—figure supplement 1—source data 2. [file elife-99438-fig5-figsupp1-data2.zip]

Archive with 9 entries (8 files):
- Figure 5-Figure supplement 1-source data 2/
- Figure 5-Figure supplement 1-source data 2/Figure S9B aniso anti PARP; Ting 2023-09-27 14h08m34s.tif
- __MACOSX/Figure 5-Figure supplement 1-source data 2/._Figure S9B aniso anti PARP; Ting 2023-09-27 14h08m34s.tif
- Figure 5-Figure supplement 1-source data 2/Figure S9C cycloheximide anti PARP; 2024-09-19 11h50m04s.tif
- __MACOSX/Figure 5-Figure supplement 1-source data 2/._Figure S9C cycloheximide anti PARP; 2024-09-19 11h50m04s.tif
- Figure 5-Figure supplement 1-source data 2/Figure S9C cycloheximide anti ACTIN; 2024-09-20 13h21m23s.tif
- __MACOSX/Figure 5-Figure supplement 1-source data 2/._Figure S9C cycloheximide anti ACTIN; 2024-09-20 13h21m23s.tif
- Figure 5-Figure supplement 1-source data 2/Figure S9B aniso anti ACTIN; Ting 2023-09-28 15h37m05s.tif
- __MACOSX/Figure 5-Figure supplement 1-source data 2/._Figure S9B aniso anti ACTIN; Ting 2023-09-28 15h37m05s.tif
